# Supplementary material for: Acupuncture plus wet cupping therapy for post stroke depression: a randomized controlled trial
Source: Front Psychiatry. 2026 Apr 27;17:1779004. doi: 10.3389/fpsyt.2026.1779004 (PMC13158188; doi:10.3389/fpsyt.2026.1779004)
Supplement: Supplementary file 1 [file Table1.xlsx]

## Sheet: AC group
No	Gender	Age	HAMD-Baseline/Score	HAMD-Post-treatment/Score	HAMD-Follow-up/Score	SDS-Baseline/Score	SDS-Post-treatment/Score	SDS-Follow-up/Score	NIHSS-Baseline/Score	NIHSS-Post-treatment/Score	NIHSS-Follow-up/Score	MADRS-Baseline/Score	MADRS-Post-treatment/Score	MADRS-Follow-up/Score	Cort-Baseline/nmol/L	Cort-Post-treatment/nmol/L	ACTH-Baseline/pg/mL	ACTH-Post-treatment/pg/mL	IL-1β-Baseline/pg/mL	IL-1β-Post-treatment/pg/mL	IL-2-Baseline pg/mL	IL-2-Post-treatment pg/mL	IL-6-Baseline pg/mL	IL-6-Post-treatmentpg/mL	IL-8-Baselinepg/mL	IL-8-Post-treatmentpg/mL	IL-10-Baselinepg/mL	IL-10-Post-treatmentpg/mL	IL-17-Baselinepg/mL	IL-17-Post-treatmentpg/mL	TNF-α-Baselinepg/mL	TNF-α-Post-treatmentpg/mL
3	female	50	29	20	20	65	50	45	10	5	3	21	8	9	589.13	452.34	30.24	12.3	33.74	20.7	1.3	1.16	2.99	1.41	15.77	1.97	1.14	1.46	5.23	2.26	2.2	1.54
5	female	58	20	7	6	57.5	50	45	8	3	2	18	8	8	449.59	321.56	8.59	5.42	26.18	14.13	1.49	1.37	2.79	1.33	12.51	7.43	1.44	2.52	14.16	7.86	2.12	1.43
6	male	77	20	10	9	55	32.5	32.5	7	4	3	18	10	9	252.52	189.76	36.42	26.52	38.11	33.17	3.92	3.09	3.75	1.7	12.49	5.38	1.34	1.37	3.26	2.01	5.68	3.62
7	female	74	23	8	6	53.75	37.5	37.5	4	4	3	24	9	10	369.16	278.98	29.86	20.12	21.92	11.18	1.49	1.23	2.22	0.72	10.87	1.96	1.56	1.73	3.28	2.04	1.47	1.43
11	female	55	18	8	6	53.75	32.5	31.25	8	4	3	18	10	9	496.47	345.67	47.42	38.29	33.67	23.07	2.17	1.88	3.12	3	12.48	8.37	1.03	2.85	12.21	1.26	3.02	2.06
12	male	70	24	12	11	55	32.5	30	8	5	3	24	12	7	328.72	278.9	40.52	25.41	33.64	22.37	2.96	2.29	9.52	1.3	4.19	2.51	1.71	1.73	16.57	6.3	10.85	1.62
14	female	80	19	8	6	56.25	48.75	50	9	5	3	18	12	10	594.67	560.23	9.56	11.4	11.05	6.56	2.21	1.04	2.18	1.18	2.9	2.43	0.95	1.39	2.86	1.43	2.15	2.15
15	female	63	24	8	6	56.25	32.5	32.5	8	5	3	25	13	12	439.56	289.12	24.56	12.95	19.96	14.62	2.37	1.29	3.85	0.64	8.71	2.42	1.2	1.55	12.32	5.12	2.14	1.47
16	female	70	19	10	12	53.75	46.25	45	8	6	3	18	12	10	248.86	156.32	47.56	33.15	28.12	29.07	4.38	2.66	1.7	1.81	11.97	1.89	1.8	1.99	3.5	3.5	2.2	1.46
19	male	78	16	5	5	53.75	32.5	30	8	5	4	20	9	7	376.45	301.23	45.32	24.53	11.71	11.18	1.31	1.12	6.85	1.87	21.09	2.49	1.1	1.62	4.72	1.26	3.14	2.41
20	male	67	28	14	12	60	41.25	37.5	8	3	2	25	12	10	524.46	330.45	31.25	14.69	14.03	6.74	1.56	1.21	3.96	2.8	22.46	12.43	1.28	1.5	2.38	2.01	4.38	0.96
28	male	69	17	5	5	58.75	32.5	32.5	10	6	4	18	7	6	689.41	560.23	60.41	23.43	44.81	25.42	1.08	0.85	8.2	1.4	12.51	7.9	0.9	1.44	2.32	1.26	3.15	1.47
41	male	56	22	15	14	58.75	35	33.75	9	4	3	20	10	9	376.45	223.45	50.12	31.26	10.42	4.58	1.83	1.65	2.87	1.94	2.46	2.21	0.96	1.34	3.26	2.14	2.61	1.43
43	male	68	16	12	16	56.25	40	37.5	6	3	2	18	10	6	523.59	345.89	6.21	5.01	12.68	11.92	1.58	1.14	3.61	0.85	3.08	2.12	1.16	1.69	3.24	2.03	1.47	1.36
44	female	63	19	10	9	57.5	45	42.5	9	5	4	18	9	7	434.59	290.34	12.53	12.98	21.53	20.72	1.54	0.99	3.34	1.73	21.96	10.89	0.88	1.33	3.97	2.13	2.26	1.47
45	male	67	22	13	12	67.5	45	43.75	6	4	3	30	13	13	264.59	178.9	29.53	24.53	32.79	20.77	2.06	1.88	4.56	2.52	1.68	1.97	0.91	1.39	5.33	4.07	3.45	1.11
46	female	75	18	7	7	58.75	40	38.75	9	5	4	21	13	10	249.56	166.48	19.42	12.1	32.68	30.49	1.54	1.09	2.46	0.82	15.16	13.54	0.72	1.43	2.58	2.28	3.24	3.11
48	female	76	18	13	13	57.5	50	45	9	5	4	18	9	9	645.12	498.76	31.23	26.42	38.89	23.29	1.66	0.67	9.21	4.08	12.49	10.86	1.33	1.81	5.69	2.17	4.47	4.25
49	male	64	17	10	10	58.75	40	38.75	11	7	6	18	7	7	402.19	330.45	26.53	11.26	23.29	22.03	1.85	1.65	6.78	5.67	22.49	11.78	1.31	1.46	11.13	7.03	2.61	1.46
52	male	73	24	16	17	67.5	42.5	42.5	7	3	2	23	10	9	529.56	356.78	54.53	18.42	29.86	16.91	1.15	0.84	4.55	2.45	22.49	12.31	0.71	1.22	2.26	2.25	6.38	5.42
53	male	78	15	13	15	56.25	40	38.75	8	3	3	20	9	7	479.65	312.39	41.01	30.52	18.5	12.61	1.33	1.12	3.33	0.96	12.41	5.23	1.57	1.8	3.12	2.25	2	1.38
56	male	60	25	15	14	62.5	32.5	33.75	8	4	3	26	13	10	308.65	198.76	18.49	14.32	27.96	22.55	1.16	0.65	6.05	2.8	10.42	1.86	2.12	2.82	6.06	5.43	2.81	1.55
58	male	52	20	8	8	61.25	33.75	35	8	4	3	18	12	9	613.45	412.49	27.43	9.45	25.03	24.95	1.77	1.14	3.75	2.1	6.1	1.93	0.96	1.1	4.07	2.94	3.11	2.69
61	female	64	20	11	10	66.25	38.75	37.5	9	5	4	18	9	7	589.63	423.69	26.53	12.35	19	9.86	2.46	0.96	1.61	0.58	5.4	1.95	1.4	1.54	4.35	2.26	3.46	2.9
62	male	55	18	7	6	56.25	33.75	35	10	6	4	20	10	9	304.59	245.67	51.45	26.34	13.04	8.41	1.86	1.56	2.38	0.72	34.82	10.87	1.64	3.45	5.63	4.26	4.98	4.65
66	male	58	16	15	13	57.5	36.25	35	6	5	3	20	9	7	613.48	478.12	90.51	67.32	22.05	13.5	1.54	0.91	3.39	1.38	1.96	1.85	0.96	2.28	3.97	2.26	3.19	1.47
67	male	68	21	13	12	60	35	31.25	7	5	4	23	12	7	576.53	427.15	12.69	9.53	46.8	34.46	1.45	1.27	3.56	1.44	2.5	1.92	1.86	1.88	2.26	2.04	1.47	1.46
70	female	52	28	17	14	67.5	41.25	37.5	9	5	4	29	15	13	614.56	470.12	11.37	4.55	21.8	14.8	1.68	0.98	4.98	3.74	13.54	2.49	1.13	1.61	2.26	2.25	3.76	2.95
71	male	62	22	13	12	57.5	33.75	37.5	8	5	4	18	9	6	703.56	501.23	17.56	16.32	10.9	7.81	1.84	1.58	7.6	3.68	4.37	2.48	1.35	1.39	9.69	1.26	3.89	3.15
74	female	73	24	12	11	61.25	41.25	43.75	8	4	4	21	12	10	419.68	267.89	35.89	21.33	11.73	11.2	1.6	1.27	6.15	2.36	4.66	2.43	0.93	2.15	5.43	3.31	1.83	1.43
77	female	66	18	13	12	53.75	38.75	37.5	7	4	3	20	9	7	406.32	298.77	2.22	1.29	19.2	8.27	2.48	2.19	3.81	1.16	1.89	1.73	1.05	1.21	2.26	2.25	4.65	1.65
78	male	81	22	10	10	58.75	42.5	40	8	4	3	20	9	7	550.2	432.12	37.6	13.65	14.96	12.23	1.24	1.12	2.58	0.78	30.46	22.49	1.02	1.74	7.83	5.08	4.47	3.63
80	male	79	20	15	15	66.25	36.25	36.25	10	6	5	24	13	12	377.23	303.28	41.83	14.32	23.29	12.28	1.5	1.14	16.67	8.84	11.95	10.79	1.05	1.33	3.87	3.59	2.61	1.43
82	male	55	23	14	12	65	41.25	37.5	12	9	6	20	7	7	689.16	578.9	34.96	28.55	27.75	13.3	1.9	0.87	7.76	1.25	14.13	11.47	0.91	2.32	3.06	2.4	1.94	1.43
83	male	60	18	10	9	56.25	42.5	37.5	9	6	5	18	6	3	345.75	267.59	7.98	4.86	32.78	29.01	2.04	1.96	7.57	4.6	2.5	2.12	1.47	2.3	2.89	2.26	1.73	1.22
86	female	56	24	13	12	66.25	45	43.75	6	3	2	18	9	7	372.28	242.59	28.71	20.44	22.48	11.71	1.02	0.83	11.44	0.74	11.93	10.81	0.99	1.13	4.35	1.53	1.47	0.95
88	male	70	16	8	6	57.5	38.75	40	8	5	3	20	10	7	600.56	503.12	38	30.82	44.39	31.68	1.33	1.11	10.31	1.68	4.47	2.21	0.9	1.38	2.66	2.26	3.02	1.45
89	male	48	26	17	14	63.75	50	48.75	6	5	4	27	16	12	424.85	378.9	49.03	39.98	23.22	11.65	2.51	1.14	2.15	0.68	12.47	8.49	0.71	1.1	3.37	1.28	3.02	1.43
90	female	42	25	11	10	60	50	50	5	3	3	24	10	7	241.79	255.14	43.04	26.43	21.9	21.01	1.43	0.87	15.12	10.37	12.33	5.87	0.89	1.81	3.48	1.78	2.08	1.94
92	female	68	29	20	18	62.5	42.5	43.75	10	5	4	30	13	10	381.4	298.76	8.54	12.64	36.39	32.12	1.33	0.91	3.87	1.18	9.73	2.43	0.66	1.58	5.45	2.26	1.43	1.15
94	male	76	15	16	16	53.75	32.5	30	9	7	5	21	9	7	535.17	489.54	23.88	13.53	27.22	22.5	1.83	1.33	3.05	0.66	6.57	1.89	0.86	1.14	7.76	1.26	2.04	1.43
97	female	72	16	12	12	53.75	46.25	45	5	4	2	20	7	4	706.12	649.58	48.9	34.15	24.58	22.16	1.49	1.29	2.79	0.98	12.39	2.49	1.1	1.15	4.22	3.03	1.62	1.36
98	female	67	21	13	12	56.25	32.5	32.5	8	5	3	29	13	7	372.01	301.55	49.65	25.65	20.15	20.87	1.43	1.2	3.72	2.24	28.49	16.3	1.27	1.52	4.11	2.22	3.24	1.34
100	female	73	17	8	8	58.75	35	33.75	7	3	3	21	7	6	555.62	490.53	30.44	13.22	30.14	18.47	1.16	0.83	5.48	1.13	21.93	10.85	1.44	2.28	4.96	2.26	1.47	1.3
102	male	72	20	14	13	58.75	32.5	31.25	6	3	3	26	13	9	442.74	401.89	54.39	24.55	16.04	12.3	1.56	0.94	2.96	1.3	22.5	12.43	1.13	1.75	4.59	2.26	1.47	1.02
103	male	41	23	10	10	60	41.25	37.5	8	5	4	20	7	6	187.95	156.34	55.05	33.15	32.38	20.49	1.54	1.31	4.09	1.46	22.43	12.18	0.75	1.37	2.3	2.26	3.41	1.02
105	male	68	23	16	15	56.25	40	38.75	9	5	4	27	12	9	705.04	584.56	5.4	5.43	29.51	23.15	1.93	1.35	1.64	0.59	32.83	12.43	1.1	2.14	3.45	2.26	2.52	1.47
106	male	49	21	13	12	56.25	33.75	35	9	6	5	18	7	6	516.79	365.98	11.46	11.32	33.98	20.68	1.62	1.39	2.18	0.6	14.84	7.39	0.98	1.98	3.26	1.78	3.93	1.34
107	male	55	24	18	14	58.75	37.5	37.5	6	6	4	20	10	6	551	501.43	28.49	26.44	18.59	17.67	1.37	0.58	1.74	0.71	15.49	6.48	0.91	1.32	4.16	2.26	3.67	1.39
109	male	66	20	12	11	61.25	33.75	35	6	4	3	18	7	3	467.45	421.53	45.53	40.56	20.53	15.45	1.31	1.18	1.66	2.64	8.78	2.48	0.99	1.44	2.96	2.18	3.46	1.3
110	male	82	27	20	16	67.5	41.25	37.5	8	5	4	24	13	12	300.31	284.53	20.01	11.9	23.71	11.84	1.97	0.73	2.33	0.64	14.96	2.37	1.15	1.33	6.72	5.43	4.34	2.16
114	male	69	22	13	12	53.75	38.75	37.5	9	6	4	21	7	6	549.32	402.54	30.94	25	21.96	20.69	1.96	1.67	7.81	1.51	19.81	2.29	0.76	1.41	3.57	1.97	2.35	1.3
117	male	65	20	20	20	57.5	36.25	35	10	7	4	20	7	6	512.69	409.85	21.5	9.89	22.97	16.39	1.17	1.03	2.05	0.18	5.49	2.33	1.13	1.66	3.21	2.13	6	1.32
119	male	56	18	7	9	58.75	42.5	40	12	8	5	20	7	4	629.5	431.58	58.65	13.55	25.96	16.29	2.1	1.5	3.55	2.24	59.75	12.1	1.17	1.34	3.5	3.13	3.5	1.3
121	male	55	16	6	7	53.75	32.5	31.25	10	5	4	20	9	6	548.99	485.62	41.72	34.55	32.52	21.62	1.83	1.18	2.55	0.62	55.3	33.79	1.11	1.61	3.01	2.13	1.51	1.42
125	male	63	24	7	7	65	41.25	37.5	7	5	4	21	7	6	526.9	409.65	17.14	11.22	35.03	23.48	2.12	1	5.47	4.11	12.43	8.31	1.56	1.7	2.87	2.26	3.11	1.42
126	male	76	23	15	14	66.25	45	43.75	8	5	4	20	7	4	513.23	305.54	10.5	9.68	38.5	19.51	1.16	0.92	3.05	0.86	19.57	10.49	0.6	1.03	2.98	2.25	1.48	1.32
127	female	75	22	13	10	56.25	42.5	37.5	9	6	5	21	7	7	414.57	254.53	20.3	11.22	39.21	30.65	2.51	2.01	3.15	2.53	20.8	10.38	1.7	2.19	8.04	5.2	5.72	2.04
128	female	75	25	11	10	66.25	36.25	36.25	11	7	5	33	10	7	401.58	298.48	53.21	26.55	27.62	20.75	1.81	1.23	5.24	0.91	8.22	5.45	1.27	1.38	4.23	3.88	3.02	2.78

## Sheet: Acu group
No	Gender	Age	HAMD-Baseline/Score	HAMD-Post-treatment/Score	HAMD-Follow-up/Score	SDS-Baseline/Score	SDS-Post-treatment/Score	SDS-Follow-up/Score	NIHSS-Baseline/Score	NIHSS-Post-treatment/Score	NIHSS-Follow-up/Score	MADRS-Baseline/Score	MADRS-Post-treatment/Score	MADRS-Follow-up/Score	Cort-Baseline/nmol/L	Cort-Post-treatment/nmol/L	ACTH-Baseline/pg/mL	ACTH-Post-treatment/pg/mL	IL-1β-Baseline/pg/mL	IL-1β-Post-treatment/pg/mL	IL-2-Baseline pg/mL	IL-2-Post-treatment pg/mL	IL-6-Baseline pg/mL	IL-6-Post-treatmentpg/mL	IL-8-Baselinepg/mL	IL-8-Post-treatmentpg/mL	IL-10-Baselinepg/mL	IL-10-Post-treatmentpg/mL	IL-17-Baselinepg/mL	IL-17-Post-treatmentpg/mL	TNF-α-Baselinepg/mL	TNF-α-Post-treatmentpg/mL
1	female	80	25	15	14	66.25	47.5	46.25	11	9	8	27	22	19	521.32	462.17	71.21	59.35	25.61	22.3	1.92	1.56	6.81	6.5	17.77	10.71	1.07	1.15	3.94	3.59	3.25	3.02
2	female	71	23	18	18	66.25	56.25	55	7	7	6	24	19	18	465.73	419.34	16.44	13.55	24.33	18.45	1.23	0.94	0.78	0.65	5.77	2.72	1.04	1.05	5.13	4.26	3.71	3.07
4	male	76	23	17	16	56.25	43.75	42.5	9	9	8	23	14	12	409.39	372.45	68.21	59.66	23.95	20.53	3.7	3.34	2.8	1.43	1.51	0.97	1.54	1.56	4.26	3.12	4.11	4.02
8	male	45	29	20	20	66.25	50	47.5	8	6	6	21	14	12	599.52	552.65	35.55	35.23	19.77	13.58	1.52	1.03	3.19	1.44	26.49	24.35	0.98	1.27	6.22	5.22	4.43	3.73
9	female	48	28	21	19	60	53.75	52.5	8	6	5	21	14	12	243.56	165.35	18.53	20.45	16.63	16.98	1.79	1.37	2.67	1.99	17.94	15.55	0.87	1.04	2.57	1.78	2.94	2.48
10	female	52	25	17	16	68.75	51.25	50	12	9	9	20	14	12	570.59	490.23	35.42	29.67	20.03	18.9	1.73	1.35	3.98	2.05	14.11	10.96	1.06	1.25	3.87	3.59	2.4	1.98
13	female	77	23	18	19	56.25	42.5	42.5	11	9	8	20	14	12	329.53	238.69	27.45	31.56	34.29	30.32	5.97	5.49	4.61	4.31	1.42	1.32	1.19	1.36	5.53	4.78	3.93	3.24
17	female	65	18	11	10	53.75	47.5	47.5	5	4	4	20	14	13	426.53	368.56	36.58	31.47	17.97	15.23	1.75	1.43	0.95	1.01	4.66	4.78	0.79	1.48	4.74	4.22	2.94	2.08
18	male	58	20	11	10	60	47.5	47.5	9	7	6	20	13	12	545.69	501.45	10.48	9.26	14.22	12.52	1.21	1.06	4.65	4.38	25.18	18.15	1.22	1.41	2.04	1.67	3.38	2.56
21	male	69	27	18	16	65	46.25	46.25	6	5	5	20	14	13	401.32	303.59	50.48	42.31	11.9	10.3	1.72	1.33	1.52	1.47	27.91	23.09	1.27	1.43	7.03	6.42	2.89	1.43
22	female	76	26	19	19	66.25	57.5	57.5	9	7	6	24	16	15	571.23	456.78	30.45	26.98	15.94	11.7	1.49	1.06	1.55	1.34	10.3	8.45	1.75	2.25	7.19	6.39	2.56	1.77
23	male	65	27	19	18	66.25	56.25	56.25	9	6	5	20	13	10	710.26	632.49	17.45	14.58	26.56	22.9	2.38	2.03	2.21	2.01	3.36	2.04	1.08	1.42	4.03	3.87	2.05	1.36
25	male	61	20	13	13	61.25	40	38.75	9	6	5	20	13	10	579.53	487.69	10.85	9.42	24.14	21.59	1.62	1.06	1.79	1.65	6.54	4.64	1.52	2.44	3.23	2.57	2.37	1.29
26	male	56	15	10	11	53.75	50	50	6	4	3	18	14	15	339.45	301.24	20.89	18.29	22.93	20.13	1.61	1.13	0.87	0.73	3.47	4.69	1.56	1.63	5.53	5.2	2.85	3.07
27	female	71	16	12	11	57.5	50	51.25	6	5	4	18	14	12	449.29	420.12	17.48	12.32	34.46	29.36	2.13	1.74	5.67	2.58	1.68	1.01	1.22	1.25	5.72	4.84	2.63	2.91
29	male	74	26	16	16	60	46.25	45	6	5	4	20	14	12	459.32	445.78	19.85	13.26	33.93	23.87	1.06	0.98	1.24	1.01	4.02	1.23	1.23	1.27	5.75	5.2	3.67	2.83
30	male	66	24	18	16	65	47.5	48.75	7	6	4	21	16	12	587.69	479.89	19.53	20.49	33.71	28.96	1.8	1.37	1.24	1.02	4.71	4.64	1.46	1.46	3.22	2.57	4.38	3.41
31	male	40	26	19	18	66.25	56.25	55	8	5	4	20	16	15	349.56	251.53	17.42	14.58	22.28	19.85	2.41	2.02	1.73	1.62	15.37	9.72	1.96	2.39	2.66	2.22	5.39	4.48
33	female	80	28	21	21	66.25	51.25	53.75	7	4	3	20	14	12	459.23	365.43	20.12	9.26	31.01	27.43	1.07	0.72	4.14	4.89	13.97	6.45	1.33	1.47	4.82	3.01	3.77	3.62
34	male	59	28	20	21	66.25	56.25	56.25	10	6	5	29	25	22	502.28	423.56	19.86	10.48	24.14	20.85	1.59	1.06	1.52	2.49	14.63	4.4	1.02	1.54	7.08	6.54	2.63	1.62
35	female	49	23	17	17	66.25	50	50	9	7	4	21	16	12	289.43	267.89	30.12	20.12	26.75	25.89	1.95	1.57	5.19	4.2	11.34	6.11	1.24	1.47	4.18	3.06	3.3	2.01
36	male	71	14	11	11	56.25	51.25	53.75	6	4	3	18	14	13	701.26	610.98	26.42	16.43	25.15	21.68	1.66	1.06	3.91	3.85	3.19	2.72	1.02	1.14	2.39	2.59	2.76	1.94
37	male	40	15	13	13	57.5	41.25	43.75	7	5	4	18	13	10	532.59	478.9	34.85	16.89	32.68	30.89	1.52	1.17	2.05	1.62	7.36	3.26	1.17	1.39	3.5	2.63	2.2	2.26
38	male	58	22	15	16	58.75	53.75	56.25	10	7	6	20	11	9	432.56	331.23	52.12	35.49	14.8	8.98	2.08	1.37	1.99	1.85	3.56	3.29	1.07	1.43	6.52	6.06	2.65	1.52
39	male	70	22	16	15	53.75	47.5	48.75	7	5	4	20	13	12	618.23	567.34	55.39	38.96	22.88	22.36	1.17	0.94	12.98	11.35	1.44	1.24	1.95	2.16	3.87	3.61	2.02	1.79
40	male	64	17	12	12	55	47.5	50	6	3	3	20	14	12	478.62	415.67	31.25	26.48	27.45	23.89	1.29	1.03	8.03	7.98	12.11	10.1	1.1	1.24	3.4	2.65	2.15	1.55
42	male	71	15	10	12	53.75	47.5	48.75	6	5	5	18	13	13	465.35	398.45	47.58	26.49	20.49	18.98	1.5	1.04	21.01	18.62	14.5	9.79	0.79	0.84	3.07	2.28	2.15	3.07
50	male	67	24	20	19	61.25	50	52.5	8	6	5	20	14	13	449.35	421.09	43.24	35.61	11.96	9.56	1.62	1.26	3.24	1.33	16.79	14.42	0.83	1.14	5.34	4.59	2.19	1.76
51	male	82	20	14	11	57.5	43.75	45	8	6	5	18	14	12	567.31	490.77	57.49	36.53	12.55	10.45	0.86	0.68	5.4	1.62	8.69	6.32	0.93	1.08	2.4	2.04	2.48	2.01
54	male	78	26	17	17	56.25	50	53.75	6	5	4	27	22	21	402.34	365.41	45.66	34.22	33.5	30.12	1.86	1.63	7.37	6.67	7.46	8.11	0.95	1.44	5.72	5.08	1.9	1.94
55	male	61	22	16	15	58.75	50	52.5	8	6	5	20	14	12	563.24	523.67	23.55	19.56	32.61	28.44	1.88	1.63	4.31	3	6.9	5.91	1.15	1.18	5.45	1.24	2.69	2.15
57	male	67	18	12	12	58.75	48.75	47.5	6	5	4	18	13	10	227.48	202.31	42.66	35.66	18.82	20.26	1.4	1.07	3.12	1.67	18.58	10.11	0.83	1.04	4.45	3.74	3.74	2.79
59	female	53	15	10	9	57.5	50	48.75	9	6	5	18	14	12	495.34	476.35	19.86	17.53	14.54	11.56	1.79	1.44	6.81	2.42	10.23	3.35	1.17	1.4	2.58	1.7	2.95	1.62
63	female	70	23	20	20	68.75	50	50	7	5	4	20	14	12	460.34	426.48	48.53	40.35	11.59	10.69	1.94	1.84	2.67	1.93	17.81	10.96	1.04	1.11	5.63	4.96	2.84	2.23
65	male	82	25	16	18	66.25	57.5	56.25	10	7	6	23	16	15	551.35	526.45	79.89	64.53	27.5	23.54	1.66	1.34	2.18	1.29	12.92	3.12	1.01	1.21	5.46	4.84	2.74	2.9
68	female	71	27	17	19	66.25	56.25	55	12	9	8	29	22	18	435.69	403.34	50.48	40.39	28.22	25.34	2.31	2.03	2.45	0.77	30.2	19.24	1.14	1.15	5.82	5.57	3.02	2.49
69	female	79	20	12	10	53.75	47.5	48.75	7	5	5	24	19	16	601.25	538.49	26.33	25.64	31.07	28.54	1.37	1.33	1.3	0.96	19.83	17.2	0.98	1.24	2.13	1.18	2.81	2.34
72	male	58	16	12	9	56.25	47.5	50	11	9	9	18	11	10	234.53	209.43	17.23	19.33	31.47	29.21	1.05	1.15	6.8	1.19	28.17	27.75	1.87	2.06	2.85	2.08	2.02	1.46
73	female	43	16	12	9	56.25	43.75	43.75	8	6	5	20	19	12	578.16	508.49	34.45	29.66	32.2	26.48	0.96	1.02	1.9	1.42	21.47	15.49	0.96	1.43	4.26	4.05	3.88	3.1
75	female	49	26	19	18	60	53.75	52.5	11	8	7	20	14	12	314.25	284.2	26.55	30.13	30.87	25.42	1.21	1.26	3.02	2.3	6.72	6.23	0.9	1.01	4.64	3.62	2.76	1.94
81	female	69	24	17	17	66.25	47.5	48.75	11	9	7	26	22	18	449.35	460.23	35.55	30.56	31.47	26.45	1.37	1.42	10.16	9.3	13.45	6.64	1.02	1.31	3.78	2.77	2.5	1.46
87	female	52	19	14	14	56.25	42.5	43.75	7	6	5	18	13	12	567.44	553.12	11.17	9.89	23.52	20.12	1.48	1.58	5.53	4.19	9.77	8.92	1.17	1.27	2.48	1.81	3.86	3.26
91	male	55	26	19	19	68.75	51.25	52.5	6	5	5	23	17	16	402.35	391.53	50.21	40.99	22.37	19.84	1.04	1.07	3.98	1.5	3.09	2.18	0.83	1.63	4.94	4.84	4.65	4.33
93	female	65	29	16	14	65	46.25	46.25	7	6	5	21	14	12	563.24	539.23	29.44	27.35	31.47	27.81	1.76	1.74	6.43	5.77	30.71	23.86	0.93	1.14	4.04	3.01	3.02	2.5
95	male	66	29	21	22	60	47.5	47.5	9	8	5	24	16	13	721.35	680.53	16.44	15.32	20.84	19.56	1.48	1.53	12.84	10.84	39.55	29.83	1.01	1.36	3.03	3.88	2.9	2.66
96	male	68	23	16	14	61.25	40	37.5	7	5	5	27	20	19	589.45	564.39	20.12	19.53	20.69	17.33	1.67	1.73	10.86	10.99	6.1	5.59	1.57	1.9	3.59	2.76	1.92	1.83
101	female	71	19	14	14	53.75	48.75	50	7	5	4	20	14	12	345.12	320.12	16.33	12.35	13.08	9.22	1.58	1.86	6.95	6.01	10.11	8.74	1.74	1.92	4.63	4.11	2.32	1.98
104	male	74	16	15	13	53.75	50	51.25	7	6	5	20	14	15	450.38	404.36	15.66	10.32	45.92	36.35	1.63	1.73	1	0.84	15.88	12.53	1.83	2.01	4.45	3.01	2.41	2.23
111	male	67	15	15	14	53.75	48.75	50	6	5	4	21	14	13	468.67	452.34	18.22	14.35	31.69	27.35	1.65	1.72	1.08	0.74	25.26	25.17	1.13	1.18	3.22	2.33	2.25	2.08
113	male	57	27	20	20	65	47.5	48.75	10	7	5	23	16	13	590.34	534.26	16.34	11.53	15.23	9.89	1.63	1.64	3.51	2.99	19.27	9.12	1.38	1.52	5.72	4.84	2.61	1.98
115	male	65	22	19	20	57.5	50	51.25	12	10	8	20	14	13	387.49	349.35	24.56	19.42	25.6	20.46	4.35	4.58	3.38	1.6	13.4	9.49	1.02	1.5	4.14	2.77	3.24	2.74
116	male	60	22	19	20	60	46.25	45	8	6	5	21	16	12	460.31	438.62	29.53	23.35	19.66	18.53	1.48	1.37	1.05	0.78	25.71	21.08	1.11	1.73	3.87	2.4	4.34	3.31
118	male	42	17	12	12	57.5	43.75	45	9	8	7	17	16	13	510.35	479.38	27.85	20.35	21.38	18.59	1.39	1.43	2.3	0.95	31.32	20.04	1.05	1.41	1.87	1.6	3.32	2.08
120	female	77	16	15	16	53.75	47.5	47.5	8	6	5	18	11	9	298.34	287.65	37	16.44	34.18	33.25	1.12	1.05	3.81	2.53	21.06	19.45	1.38	1.67	5.13	3.62	3.3	2.35
122	female	45	24	18	17	66.25	57.5	60	7	7	6	24	16	12	700.35	643.35	56.42	43.56	45.28	41.29	1.97	2.01	4.65	1.4	17.62	8.98	1.05	1.34	3.16	2.89	3.28	2.43
123	female	63	20	15	15	56.25	47.5	50	6	4	3	20	11	9	543.35	503.59	53.15	40.59	47.74	45.28	1.1	1.05	2.42	1.18	18.04	10.12	0.9	1.57	3.01	2.4	5.77	4.01
124	male	67	22	16	16	61.25	50	50	7	5	5	20	13	10	421.35	401.29	34.53	29.44	29.41	24.53	1.21	1.05	4.55	1.3	8.84	5.18	1.13	1.52	2.94	2.59	4.72	4.68
129	female	75	18	13	13	56.25	51.25	51.25	6	5	4	18	11	9	620.34	589.34	44.59	27.55	43.87	37.52	0.98	0.94	0.23	0.74	11.96	8.25	1.02	1.1	6.44	5.48	3.58	3.01
130	male	62	16	16	16	58.75	50	50	6	6	5	20	11	10	489.31	478.53	45.57	34	50.12	45.26	1.9	1.75	7.58	0.95	2.97	2.39	1.04	1.32	2.57	2.48	2.61	2.11
